# Supplementary material for: Functional characterization of thioredoxin 3 (TRX-3), a Caenorhabditis elegans intestine-specific thioredoxin
Source: Free Radic Biol Med. 2014 Mar;68(100):205–19. doi: 10.1016/j.freeradbiomed.2013.11.023 (PMC4018987; doi:10.1016/j.freeradbiomed.2013.11.023)
Supplement: Supplementary file 2 — Supplementary Material [file mmc2.zip]

Archive with 1 entries (1 files):
- Supplementary Figure 1.tif
